# Supplementary material for: The relationships between HLA class II alleles and antigens with gestational diabetes mellitus: A meta-analysis
Source: Sci Rep. 2016 Oct 10;6:35005. doi: 10.1038/srep35005 (PMC5056346; doi:10.1038/srep35005)
Supplement: Supplementary Information [file srep35005-s1.xls]

## Sheet: Supplementary Table S1
Supplementary Table S1
The polymorphisms of HLA alleles assciated with GDM
Alleles				DQB1*02					DQB1*0203					DQB1*0402					DQB1*0602					DRB1*03					DRB1*0301					DRB1*1302
Study	Year	Population		Relative weight		Expected powera E (DQB1*02) b=0.25			Relative weight		Expected powera E (DQB1*0203) b=0.04			Relative weight		Expected powera E (DQB1*0402) b=0.05			Relative weight		Expected powera E (DQB1*0602) b=0.26			Relative weight		Expected powera E (DRB1*03) b=0.11			Relative weight		Expected powera E (DRB1*0301) b=0.09			Relative weight		Expected powera E (DRB1*1302) b=0.11
				Fixed	Random	ψ=1.28	ψ=1.45		Fixed	Random	ψ=2.32	ψ=4.60		Fixed	Random	ψ=0.27	ψ=0.46		Fixed	Random	ψ=0.70	ψ=0.78		Fixed	Random	ψ=1.24	ψ=1.51		Fixed	Random	ψ= 2.33	ψ=4.28		Fixed	Random	ψ=2.83	ψ=4.01
Qin HZ, et al	2015	Chinese		NA	NA	NA	NA		NA	NA	NA	NA		NA	NA	NA	NA		2.18316	3.97499	0.14	0.092		NA	NA	NA	NA		15.0622	18.8908	0.231	0.656		61.8179	61.8179	0.897	0.994
Papadopoulou A, et al	2012	Swedish		NA	NA	NA	NA		NA	NA	NA	NA		NA	NA	NA	NA		13.5654	16.266	0.413	0.235		NA	NA	NA	NA		NA	NA	NA	NA		NA	NA	NA	NA
Papadopoulou A, et al	2009	Swedish		NA	NA	NA	NA		NA	NA	NA	NA		NA	NA	NA	NA		44.3446	27.6467	0.889	0.611		NA	NA	NA	NA		NA	NA	NA	NA		NA	NA	NA	NA
Wang XL, et al	2008	Chinese		NA	NA	NA	NA		NA	NA	NA	NA		NA	NA	NA	NA		0.931597	1.79875	0.07	0.06		NA	NA	NA	NA		21.1164	21.1039	0.356	0.828		NA	NA	NA	NA
Zhou XF, et al	2007	Chinese		NA	NA	NA	NA		12.6008	12.6008	0.125	0.319		6.0991	6.0991	0.053	0.048		1.48173	2.7869	0.067	0.057		1.79137	1.79137	0.068	0.112		NA	NA	NA	NA		NA	NA	NA	NA
Liu GC, et al	2006	Chinese		NA	NA	NA	NA		87.3992	87.3992	0.33	0.875		37.4182	37.4182	0.651	0.348		NA	NA	NA	NA		NA	NA	NA	NA		21.7056	21.2722	0.382	0.887		NA	NA	NA	NA
Li F, et al	2005	Chinese		NA	NA	NA	NA		NA	NA	NA	NA		NA	NA	NA	NA		NA	NA	NA	NA		11.3309	11.3309	0.072	0.148		NA	NA	NA	NA		NA	NA	NA	NA
Zhao ML, et al	2005	Chinese		NA	NA	NA	NA		NA	NA	NA	NA		NA	NA	NA	NA		0.458905	0.906766	0.081	0.064		NA	NA	NA	NA		8.97134	15.1329	0.166	0.473		30.3489	30.3489	0.613	0.873
Shaat N, et al	2004	Scandinavian		35.4	35.4	0.353	0.674		NA	NA	NA	NA		NA	NA	NA	NA		21.3524	20.755	0.544	0.311		NA	NA	NA	NA		NA	NA	NA	NA		NA	NA	NA	NA
Shaat N, et al	2004	Arabian		10.88	10.88	0.146	0.273		NA	NA	NA	NA		NA	NA	NA	NA		3.15302	5.49796	0.103	0.076		NA	NA	NA	NA		NA	NA	NA	NA		NA	NA	NA	NA
Weng JP, et al	2002	Swedish		5.69	5.69	0.093	0.151		NA	NA	NA	NA		NA	NA	NA	NA		3.4827	5.98674	0.142	0.095		NA	NA	NA	NA		NA	NA	NA	NA		NA	NA	NA	NA
Song DR, et al	2002	Chinese		NA	NA	NA	NA		NA	NA	NA	NA		NA	NA	NA	NA		NA	NA	NA	NA		NA	NA	NA	NA		NA	NA	NA	NA		NA	NA	NA	NA
Ferber KM, et al	1999	Germany Caucasians		15.74	15.74	0.183	0.361		NA	NA	NA	NA		35.1628	35.1628	0.345	0.185		6.6546	10.0662	0.211	0.129		25.316	25.316	0.114	0.303		NA	NA	NA	NA		NA	NA	NA	NA
Vambergue A,et al	1997	French		7.83	7.83	0.114	0.202		NA	NA	NA	NA		21.3199	21.3199	0.252	0.143		2.39196	4.31412	0.107	0.079		NA	NA	NA	NA		33.1445	23.6002	0.626	0.989		7.83321	7.83321	0.25	0.451
Acton RT, et al	1997	African-American		24.46	24.46	0.267	0.531		NA	NA	NA	NA		NA	NA	NA	NA		NA	NA	NA	NA		61.5618	61.5618	0.203	0.608		NA	NA	NA	NA		NA	NA	NA	NA
Lapolla A, et al	1996	Italian		NA	NA	NA	NA		NA	NA	NA	NA		NA	NA	NA	NA		NA	NA	NA	NA		NA	NA	NA	NA		NA	NA	NA	NA		NA	NA	NA	NA
Rubinstein P, et al	1981	Puerto Rican and American		NA	NA	NA	NA		NA	NA	NA	NA		NA	NA	NA	NA		NA	NA	NA	NA		NA	NA	NA	NA		NA	NA	NA	NA		NA	NA	NA	NA
ψ: Odds Ratio, b: Corresponds to the ratio between controls count per allele and total controls, NA: Not available data
a: Statistically significant association

## Sheet: Supplementary Table S2
Supplementary Table S2
The polymorphisms of HLA serological groups assciated with GDM
Serologic groups				DQ2					DQ6					DR13					DR17
Study	Year	Population		Relative weight		Expected powera E (DQ2) b=0.16			Relative weight		Expected powera E (DQ6) b=0.13			Relative weight		Expected powera E (DR13) b=0.07			Relative weight		Expected powera E (DR17) b=0.09
				Fixed	Random	ψ=1.26	ψ=1.46		Fixed	Random	ψ=0.77	ψ=0.85		Fixed	Random	ψ=1.82	ψ=3.33		Fixed	Random	ψ=2.33	ψ=4.28
Qin HZ, et al	2015	Chinese		2.76977	5.6436	0.086	0.153		0.43702	0.43702	0.15	0.088		48.7516	33.2025	0.422	0.967		15.0632	18.891	0.231	0.656
Papadopoulou A, et al	2012	Swedish		NA	NA	NA	NA		14.9438	14.9438	0.254	0.13		NA	NA	NA	NA		NA	NA	NA	NA
Papadopoulou A, et al	2009	Swedish		43.8167	20.1873	0.68	0.979		26.1059	26.1059	0.581	0.276		NA	NA	NA	NA		NA	NA	NA	NA
Wang XL, et al	2008	Chinese		1.02846	2.4515	0.062	0.085		1.03003	1.03003	0.061	0.054		NA	NA	NA	NA		21.1135	21.1028	0.356	0.828
Zhou XF, et al	2007	Chinese		2.25905	4.8077	0.076	0.12		4.62473	4.62473	0.052	0.05		NA	NA	NA	NA		NA	NA	NA	NA
Liu GC, et al	2006	Chinese		0.68228	1.68316	0.066	0.096		NA	NA	NA	NA		NA	NA	NA	NA		21.71	21.2732	0.382	0.887
Li F, et al	2005	Chinese		NA	NA	NA	NA		NA	NA	NA	NA		NA	NA	NA	NA		NA	NA	NA	NA
Zhao ML, et al	2005	Chinese		1.37314	3.16664	0.067	0.1		0.264108	0.264108	0.097	0.068		23.9262	27.9828	0.235	0.752		8.9725	15.1335	0.166	0.473
Shaat N, et al	2004	Scandinavian		17.0825	15.8687	0.316	0.691		3.47966	3.47966	0.337	0.163		NA	NA	NA	NA		NA	NA	NA	NA
Shaat N, et al	2004	Arabian		5.23816	8.85134	0.134	0.281		23.5635	23.5635	0.079	0.061		NA	NA	NA	NA		NA	NA	NA	NA
Weng JP, et al	2002	Swedish		2.74298	5.60152	0.088	0.157		3.84867	3.84867	0.099	0.069		NA	NA	NA	NA		NA	NA	NA	NA
Song DR, et al	2002	Chinese		NA	NA	NA	NA		NA	NA	NA	NA		4.01712	11.0602	0.083	0.196		NA	NA	NA	NA
Ferber KM, et al	1999	Germany Caucasians		7.51845	10.9741	0.167	0.376		16.4082	16.4082	0.075	0.059		NA	NA	NA	NA		NA	NA	NA	NA
Vambergue A,et al	1997	French		3.77002	7.09032	0.106	0.209		5.29438	5.29438	0.072	0.059		23.305	27.7544	0.134	0.474		33.1408	23.5994	0.626	0.989
Acton RT, et al	1997	African-American		11.7185	13.6741	0.227	0.522		NA	NA	NA	NA		NA	NA	NA	NA		NA	NA	NA	NA
Lapolla A, et al	1996	Italian		NA	NA	NA	NA		NA	NA	NA	NA		NA	NA	NA	NA		NA	NA	NA	NA
Rubinstein P, et al	1981	Puerto Rican and American		NA	NA	NA	NA		NA	NA	NA	NA		NA	NA	NA	NA		NA	NA	NA	NA
ψ: Odds Ratio, b: Corresponds to the ratio between controls count per allele and total controls, NA: Not available data
a: Statistically significant association

## Sheet: Supplementary Table S3
Supplementary Table S3
The Newcastle Ottawa Scale (NOS) scores of included studies
Author	Year	Population	Selection	Comparability	Exposure	Score
Qin	2015	Chinese	1	2	3	6
Papadopoulou	2012	Swedish	2	2	2	6
Papadopoulou	2009	Swedish	2	1	2	5
Wang	2008	Chinese	2	2	3	7
Zhou	2007	Chinese	1	2	3	6
Liu	2006	Chinese	2	2	2	6
Li	2005	Chinese	2	1	3	6
Zhao	2005	Chinese	2	2	3	7
Shaat	2004	Scandinavian and Arabian	1	1	3	5
Song	2002	Chinese	2	2	3	7
Weng	2002	Swedish	1	2	2	5
Ferber	1999	German	2	1	2	5
Vambergue	1997	French	2	1	3	6
Acton	1997	African-American	2	0	2	4
Lapolla	1996	Italian	1	2	2	5
Rubinstein	1981	Puerto Rican and American	0	1	1	2
